# Supplementary material for: The effect of silica desiccation under different storage conditions on filter-immobilized environmental DNA
Source: BMC Res Notes. 2021 Mar 21;14:106. doi: 10.1186/s13104-021-05530-x (PMC7981917; doi:10.1186/s13104-021-05530-x)
Supplement: Supplementary file 2 — Additional file 2. Raw data for gBlocks synthetic DNA eFrog3 and eLICA1 standard curves. [file 13104_2021_5530_MOESM2_ESM.xlsx]

## Sheet: gBlocks
Total Copies/rxn	eLICA1	eFrog3
62500	23.17	21.29
62500	22.93	21.43
62500	22.57	21.2
62500	22.83	21.4
62500	22.6	21.26
62500	22.9	21.17
62500	22.71	21.39
62500	23.03	21.44
12500	25.26	23.72
12500	25.33	23.93
12500	25.19	23.79
12500	25.23	24.01
12500	25.1	23.8
12500	25.4	23.68
12500	25.11	24.03
12500	25.2	24.12
2500	27.7	26.44
2500	27.63	26.38
2500	27.52	26.4
2500	27.67	26.21
2500	27.55	26.31
2500	27.69	26.52
2500	27.67	26.58
2500	27.83	26.69
500	30.31	28.67
500	30.22	29.02
500	30.06	28.4
500	30.24	28.83
500	30.15	29
500	30.25	29.01
500	30.08	29.16
500	30.22	29.24
100	32.84	31.5
100	33.01	31.16
100	32.81	30.71
100	32.76	31.11
100	32.61	31.27
100	33	31.26
100	32.66	31.51
100	33.09	31.9
100	32.56	30.92
100	33.05	31.57
100	32.82	31.3
100	33.13	31.51
100	32.81	31.45
100	32.44	31.36
100	32.42	31.5
100	32.84	31.68
100	32.52	31.39
100	32.82	31.91
100	32.21	31.4
100	32.37	31.99
100	32.22	31.39
100	32.73	31.65
100	32.4	31.82
100	32.86	31.91
20	34.86	34.18
20	35.49	33.75
20	34.89	33.85
20	34.95	34.03
20	34.61	34
20	35.34	34.21
20	34.69	34.31
20	34.74	34.58
20	34.65	33.6
20	35.31	34.32
20	35	33.86
20	34.71	33.95
20	35.03	34.22
20	35.16	35.15
20	35.28	33.92
20	35.96	34.56
20	34.94	34.484
20	34.87	34.0249
20	34.96	34.1152
20	34.92	33.5424
20	35.13	33.6383
20	34.96	34.8005
20	35.63	34.8842
20	35.62	34.4355
4	36.66	36.63
4	37.48	36.07
4	37.65	36.52
4	36.28	36
4	38.58	36.66
4	37.92	37.26
4	38.71	36.11
4	40.21	36.33
4	39.47	36.5
4	39.42	38.63
4	36.95	37.91
4	37.35	36.9
4	36.07	36.13
4	36.37	37.22
4	37.06	37.46
4	39.51	37.33
4	37.9	37.35
4	36.99	36.64
4	37.56	35.65
4	36.91	37.85
4	36.33	36.87
4	37.82	37.18
4	37.13	37.98
4	37.06	35.77
