# Supplementary material for: The effect of silica desiccation under different storage conditions on filter-immobilized environmental DNA
Source: BMC Res Notes. 2021 Mar 21;14:106. doi: 10.1186/s13104-021-05530-x (PMC7981917; doi:10.1186/s13104-021-05530-x)
Supplement: Supplementary file 4 — Additional file 4. Raw data for Experiment 1: Comparison between ethanol and silica filter preservation of relatively abundant eDNA at three holding temperatures over time. [file 13104_2021_5530_MOESM4_ESM.xlsx]

## Sheet: Experiment 1
Preservation Method	Preservation Temperature (⁰C)	Preservation Time	Sample replicate	IntegritE-DNA
None	Processed immediately	None	1	21.19
None	Processed immediately	None	1	21.21
None	Processed immediately	None	1	21.06
None	Processed immediately	None	1	21.17
None	Processed immediately	None	2	21.3
None	Processed immediately	None	2	21.52
None	Processed immediately	None	2	21.13
None	Processed immediately	None	2	21.33
None	Processed immediately	None	3	21.01
None	Processed immediately	None	3	21.15
None	Processed immediately	None	3	21.09
None	Processed immediately	None	3	20.92
Silica	23	1 month	1	21.53
Silica	23	1 month	1	21.35
Silica	23	1 month	1	21.4
Silica	23	1 month	1	22.15
Silica	23	1 month	2	21.33
Silica	23	1 month	2	21.27
Silica	23	1 month	2	21.16
Silica	23	1 month	2	20.9
95% Ethanol	23	1 month	1	23.22
95% Ethanol	23	1 month	1	23.08
95% Ethanol	23	1 month	1	23.35
95% Ethanol	23	1 month	1	23.3
95% Ethanol	23	1 month	2	22.4
95% Ethanol	23	1 month	2	22.4
95% Ethanol	23	1 month	2	22.64
95% Ethanol	23	1 month	2	22.64
Silica	4	1 month	1	20.68
Silica	4	1 month	1	20.75
Silica	4	1 month	1	20.83
Silica	4	1 month	1	21.14
Silica	4	1 month	2	21.45
Silica	4	1 month	2	21.48
Silica	4	1 month	2	21.3
Silica	4	1 month	2	21.49
Silica	4	1 month	3	21.04
Silica	4	1 month	3	21.33
Silica	4	1 month	3	21.06
Silica	4	1 month	3	20.89
95% Ethanol	4	1 month	1	21.39
95% Ethanol	4	1 month	1	21.43
95% Ethanol	4	1 month	1	21.45
95% Ethanol	4	1 month	1	21.7
95% Ethanol	4	1 month	2	22.37
95% Ethanol	4	1 month	2	21.72
95% Ethanol	4	1 month	2	21.39
95% Ethanol	4	1 month	2	20.08
95% Ethanol	4	1 month	3	20.82
95% Ethanol	4	1 month	3	20.79
95% Ethanol	4	1 month	3	21.08
95% Ethanol	4	1 month	3	21.23
Silica	-20	1 month	1	21.83
Silica	-20	1 month	1	21.93
Silica	-20	1 month	1	21.84
Silica	-20	1 month	1	22.17
Silica	-20	1 month	2	21.31
Silica	-20	1 month	2	21.05
Silica	-20	1 month	2	20.82
Silica	-20	1 month	2	21.05
95% Ethanol	-20	1 month	1	20.22
95% Ethanol	-20	1 month	1	20.07
95% Ethanol	-20	1 month	1	20.1
95% Ethanol	-20	1 month	1	20.07
95% Ethanol	-20	1 month	2	21.4
95% Ethanol	-20	1 month	2	21.42
95% Ethanol	-20	1 month	2	21.5
95% Ethanol	-20	1 month	2	21.74
Silica	23	4 Month	1	22.5518
Silica	23	4 Month	1	22.3188
Silica	23	4 Month	1	22.8202
Silica	23	4 Month	1	23.0243
Silica	23	4 Month	2	22.4741
Silica	23	4 Month	2	22.4391
Silica	23	4 Month	2	22.4501
Silica	23	4 Month	2	22.0743
95% Ethanol	23	4 Month	1	27.8273
95% Ethanol	23	4 Month	1	28.1481
95% Ethanol	23	4 Month	1	28.1823
95% Ethanol	23	4 Month	1	28.4639
95% Ethanol	23	4 Month	2	25.6781
95% Ethanol	23	4 Month	2	25.8945
95% Ethanol	23	4 Month	2	25.7895
95% Ethanol	23	4 Month	2	26.3847
Silica	4	4 Month	1	22.4655
Silica	4	4 Month	1	22.4624
Silica	4	4 Month	1	22.4453
Silica	4	4 Month	1	22.8006
Silica	4	4 Month	2	21.9058
Silica	4	4 Month	2	22.3354
Silica	4	4 Month	2	22.5258
Silica	4	4 Month	2	23.0649
Silica	4	4 Month	3	22.3728
Silica	4	4 Month	3	22.8779
Silica	4	4 Month	3	22.4989
Silica	4	4 Month	3	22.3495
95% Ethanol	4	4 Month	1	23.6183
95% Ethanol	4	4 Month	1	23.5266
95% Ethanol	4	4 Month	1	23.3341
95% Ethanol	4	4 Month	1	23.3995
95% Ethanol	4	4 Month	2	23.3009
95% Ethanol	4	4 Month	2	23.1694
95% Ethanol	4	4 Month	2	23.3515
95% Ethanol	4	4 Month	2	23.8418
95% Ethanol	4	4 Month	3	23.2071
95% Ethanol	4	4 Month	3	23.3741
95% Ethanol	4	4 Month	3	23.5033
95% Ethanol	4	4 Month	3	23.7343
Silica	-20	4 Month	1	22.4738
Silica	-20	4 Month	1	22.3742
Silica	-20	4 Month	1	22.1392
Silica	-20	4 Month	1	22.3964
Silica	-20	4 Month	2	23.5771
Silica	-20	4 Month	2	23.2972
Silica	-20	4 Month	2	23.1551
Silica	-20	4 Month	2	23.1512
95% Ethanol	-20	4 Month	1	22.142
95% Ethanol	-20	4 Month	1	22.1779
95% Ethanol	-20	4 Month	1	22.114
95% Ethanol	-20	4 Month	1	22.1937
95% Ethanol	-20	4 Month	2	23.0676
95% Ethanol	-20	4 Month	2	22.0472
95% Ethanol	-20	4 Month	2	22.1474
95% Ethanol	-20	4 Month	2	21.8866
Silica	23	8 Month	1	21.46
Silica	23	8 Month	1	21.28
Silica	23	8 Month	1	21.23
Silica	23	8 Month	1	21.28
Silica	23	8 Month	2	21.76
Silica	23	8 Month	2	21.45
Silica	23	8 Month	2	21.26
Silica	23	8 Month	2	21.3
95% Ethanol	23	8 Month	1	26.13
95% Ethanol	23	8 Month	1	26.03
95% Ethanol	23	8 Month	1	26.02
95% Ethanol	23	8 Month	1	26.14
95% Ethanol	23	8 Month	2	24.74
95% Ethanol	23	8 Month	2	24.83
95% Ethanol	23	8 Month	2	24.74
95% Ethanol	23	8 Month	2	24.5
Silica	4	8 Month	1	21.35
Silica	4	8 Month	1	21.35
Silica	4	8 Month	1	21.22
Silica	4	8 Month	1	21.11
Silica	4	8 Month	2	20.45
Silica	4	8 Month	2	20.41
Silica	4	8 Month	2	20.34
Silica	4	8 Month	2	20.38
Silica	4	8 Month	3	20.7
Silica	4	8 Month	3	20.5
Silica	4	8 Month	3	20.43
Silica	4	8 Month	3	20.83
95% Ethanol	4	8 Month	1	22.44
95% Ethanol	4	8 Month	1	22.36
95% Ethanol	4	8 Month	1	22.41
95% Ethanol	4	8 Month	1	22.33
95% Ethanol	4	8 Month	2	21.18
95% Ethanol	4	8 Month	2	21.15
95% Ethanol	4	8 Month	2	21.12
95% Ethanol	4	8 Month	2	21.2
95% Ethanol	4	8 Month	3	22.05
95% Ethanol	4	8 Month	3	22.21
95% Ethanol	4	8 Month	3	22.3
95% Ethanol	4	8 Month	3	22.6
Silica	-20	8 Month	1	21.59
Silica	-20	8 Month	1	21.46
Silica	-20	8 Month	1	21.23
Silica	-20	8 Month	1	21.5
Silica	-20	8 Month	2	23.18
Silica	-20	8 Month	2	22.87
Silica	-20	8 Month	2	23.1
Silica	-20	8 Month	2	23.04
95% Ethanol	-20	8 Month	1	21.31
95% Ethanol	-20	8 Month	1	21.39
95% Ethanol	-20	8 Month	1	21.46
95% Ethanol	-20	8 Month	1	21.81
95% Ethanol	-20	8 Month	2	20.61
95% Ethanol	-20	8 Month	2	20.52
95% Ethanol	-20	8 Month	2	20.56
95% Ethanol	-20	8 Month	2	20.52
Silica	23	15 Month	1	21.98
Silica	23	15 Month	1	21.75
Silica	23	15 Month	1	21.89
Silica	23	15 Month	1	21.91
Silica	23	15 Month	2	21.17
Silica	23	15 Month	2	21.13
Silica	23	15 Month	2	21.25
Silica	23	15 Month	2	21.49
95% Ethanol	23	15 Month	1	30.25
95% Ethanol	23	15 Month	1	30.17
95% Ethanol	23	15 Month	1	30.42
95% Ethanol	23	15 Month	1	30.69
95% Ethanol	23	15 Month	2	27.41
95% Ethanol	23	15 Month	2	27.1
95% Ethanol	23	15 Month	2	27.28
95% Ethanol	23	15 Month	2	27.18
Silica	4	15 Month	1	21.34
Silica	4	15 Month	1	21.33
Silica	4	15 Month	1	21.56
Silica	4	15 Month	1	21.9
Silica	4	15 Month	2	21.28
Silica	4	15 Month	2	21.36
Silica	4	15 Month	2	21.13
Silica	4	15 Month	2	21.28
Silica	4	15 Month	3	21.6
Silica	4	15 Month	3	21.32
Silica	4	15 Month	3	21.46
Silica	4	15 Month	3	21.33
95% Ethanol	4	15 Month	1	23.37
95% Ethanol	4	15 Month	1	23.06
95% Ethanol	4	15 Month	1	22.98
95% Ethanol	4	15 Month	1	23.16
95% Ethanol	4	15 Month	2	22.41
95% Ethanol	4	15 Month	2	22.65
95% Ethanol	4	15 Month	2	22.36
95% Ethanol	4	15 Month	2	22.54
95% Ethanol	4	15 Month	3	22.07
95% Ethanol	4	15 Month	3	22.04
95% Ethanol	4	15 Month	3	22.21
95% Ethanol	4	15 Month	3	22.43
Silica	-20	15 Month	1	21.55
Silica	-20	15 Month	1	21.58
Silica	-20	15 Month	1	21.53
Silica	-20	15 Month	1	21.56
Silica	-20	15 Month	2	21.19
Silica	-20	15 Month	2	21.43
Silica	-20	15 Month	2	21.65
Silica	-20	15 Month	2	22.01
95% Ethanol	-20	15 Month	1	21.19
95% Ethanol	-20	15 Month	1	20.86
95% Ethanol	-20	15 Month	1	21.15
95% Ethanol	-20	15 Month	1	21.69
95% Ethanol	-20	15 Month	2	21.34
95% Ethanol	-20	15 Month	2	21.21
95% Ethanol	-20	15 Month	2	21.01
95% Ethanol	-20	15 Month	2	21.26
