# Supplementary material for: The effect of silica desiccation under different storage conditions on filter-immobilized environmental DNA
Source: BMC Res Notes. 2021 Mar 21;14:106. doi: 10.1186/s13104-021-05530-x (PMC7981917; doi:10.1186/s13104-021-05530-x)
Supplement: Supplementary file 5 — Additional file 5. Raw data for Experiment 2: Effect of holding temperature and time on low abundance eDNA on silica-preserved filters. [file 13104_2021_5530_MOESM5_ESM.xlsx]

## Sheet: Experiment 2
Preservation Temperature (⁰C)	Preservation Time	Sample replicate	eFROG3	eLICA1
-20	1 W	1	29.06	29.32
-20	1 W	1	29.22	29.33
-20	1 W	1	29.13	29.24
-20	1 W	1	28.95	29.41
-20	1 W	1	29.2	29.12
-20	1 W	1	29.06	29.12
-20	1 W	1	28.98	29.38
-20	1 W	1	29.3	29.46
-20	1 W	2	29.25	29.27
-20	1 W	2	28.88	29.39
-20	1 W	2	28.95	29.14
-20	1 W	2	28.83	29.18
-20	1 W	2	28.57	28.94
-20	1 W	2	28.71	29.13
-20	1 W	2	28.8	29.16
-20	1 W	2	29.2	29.46
-20	1 W	3	29.79	30.09
-20	1 W	3	29.81	29.78
-20	1 W	3	29.52	30.03
-20	1 W	3	29.71	29.8
-20	1 W	3	30.31	29.77
-20	1 W	3	30.21	29.93
-20	1 W	3	29.88	30.01
-20	1 W	3	30.35	30.19
-20	1 W	4	30.2	30.11
-20	1 W	4	30.23	29.96
-20	1 W	4	29.89	30.07
-20	1 W	4	30.07	30.11
-20	1 W	4	29.97	30
-20	1 W	4	30.06	29.67
-20	1 W	4	30.1	29.76
-20	1 W	4	30.24	30.75
-20	1 W	5	29.24	29.98
-20	1 W	5	29.16	29.47
-20	1 W	5	28.94	29.49
-20	1 W	5	28.98	29.72
-20	1 W	5	28.85	29.54
-20	1 W	5	29.1	29.26
-20	1 W	5	29.02	29.43
-20	1 W	5	29.57	29.95
4	1 W	1	28.49	29.02
4	1 W	1	28.57	29.13
4	1 W	1	28.62	29.09
4	1 W	1	28.53	29.33
4	1 W	1	28.14	29.08
4	1 W	1	28.27	28.75
4	1 W	1	28.2	28.91
4	1 W	1	28.78	29.67
4	1 W	2	29.51	29.62
4	1 W	2	29.44	29.37
4	1 W	2	29.27	29.44
4	1 W	2	29.62	29.37
4	1 W	2	29.27	29.43
4	1 W	2	29.49	29.54
4	1 W	2	29.75	29.64
4	1 W	2	30.13	29.95
4	1 W	3	28.59	29.19
4	1 W	3	28.77	29.21
4	1 W	3	28.38	29.21
4	1 W	3	28.66	29.15
4	1 W	3	28.41	28.89
4	1 W	3	28.62	28.68
4	1 W	3	28.52	28.85
4	1 W	3	28.93	29.35
4	1 W	4	29.57	29.89
4	1 W	4	29.52	29.65
4	1 W	4	29.42	29.56
4	1 W	4	29.8	29.84
4	1 W	4	29.64	29.93
4	1 W	4	29.96	30.08
4	1 W	4	30.02	30.25
4	1 W	4	30.08	30.1
4	1 W	5	29.5	30.02
4	1 W	5	29.48	30.06
4	1 W	5	29.4	29.41
4	1 W	5	29.12	29.72
4	1 W	5	29.01	29.67
4	1 W	5	29.23	29.67
4	1 W	5	29.04	29.83
4	1 W	5	29.58	30.22
18	1 W	1	29.04	29.21
18	1 W	1	28.62	29.05
18	1 W	1	28.94	29.21
18	1 W	1	28.4	29.29
18	1 W	1	28.33	29.22
18	1 W	1	28.56	28.89
18	1 W	1	28.88	29.07
18	1 W	1	28.85	29.79
18	1 W	2	29.49	29.31
18	1 W	2	28.95	29.27
18	1 W	2	28.76	29.18
18	1 W	2	29.13	29.13
18	1 W	2	29.18	29.24
18	1 W	2	28.9	28.76
18	1 W	2	29.02	29.37
18	1 W	2	29.55	29.33
18	1 W	3	30.49	30.38
18	1 W	3	30.26	30.21
18	1 W	3	30.05	29.86
18	1 W	3	30.32	30.37
18	1 W	3	30.15	29.84
18	1 W	3	30.15	30.1
18	1 W	3	30.56	30.17
18	1 W	3	30.77	30.98
18	1 W	4	29.16	29.58
18	1 W	4	29.42	29.75
18	1 W	4	29.1	29.53
18	1 W	4	29.17	29.57
18	1 W	4	28.8	29.63
18	1 W	4	29.24	29.37
18	1 W	4	29.04	29.54
18	1 W	4	29.16	29.6
18	1 W	5	30.69	30.52
18	1 W	5	30.7	30.62
18	1 W	5	30.68	30.12
18	1 W	5	30.62	30.51
18	1 W	5	30.73	30.39
18	1 W	5	30.35	30.16
18	1 W	5	30.54	30.65
18	1 W	5	31.12	30.73
-20	1 mo	1	29.3	29.03
-20	1 mo	1	29.48	29.58
-20	1 mo	1	29.53	29.17
-20	1 mo	1	29.78	29.53
-20	1 mo	1	29.52	29.35
-20	1 mo	1	29.59	29.33
-20	1 mo	1	29.58	29.27
-20	1 mo	1	29.92	29.45
-20	1 mo	2	29.28	29.29
-20	1 mo	2	29.37	29.9
-20	1 mo	2	29.16	29.49
-20	1 mo	2	29.53	29.47
-20	1 mo	2	29.22	29.69
-20	1 mo	2	29.07	29.4
-20	1 mo	2	29.32	29.8
-20	1 mo	2	29.52	29.76
-20	1 mo	3	28.33	28.71
-20	1 mo	3	28.52	28.7
-20	1 mo	3	28.45	28.57
-20	1 mo	3	28.66	28.59
-20	1 mo	3	27.72	28.46
-20	1 mo	3	27.91	28.4
-20	1 mo	3	28.3	28.67
-20	1 mo	3	28.09	29.14
-20	1 mo	4	30.4	29.96
-20	1 mo	4	29.65	29.35
-20	1 mo	4	29.29	29.12
-20	1 mo	4	29.46	29.21
-20	1 mo	4	29.08	29.16
-20	1 mo	4	29.67	29.36
-20	1 mo	4	29.7	29.19
-20	1 mo	4	30.11	30.02
-20	1 mo	5	29.52	29.3
-20	1 mo	5	29.84	29.39
-20	1 mo	5	29.68	29.26
-20	1 mo	5	29.69	29.35
-20	1 mo	5	29.56	29.36
-20	1 mo	5	29.7	29.14
-20	1 mo	5	30.03	29.7
-20	1 mo	5	30.07	29.84
4	1 mo	1	29.44	29.51
4	1 mo	1	29.44	29.32
4	1 mo	1	29.28	28.94
4	1 mo	1	29.57	29.05
4	1 mo	1	29.61	29.02
4	1 mo	1	29.5	29.31
4	1 mo	1	29.67	29.44
4	1 mo	1	30.22	29.67
4	1 mo	2	29.51	29.54
4	1 mo	2	28.96	29.25
4	1 mo	2	29.1	29.24
4	1 mo	2	28.9	29.35
4	1 mo	2	29.14	29.06
4	1 mo	2	28.68	29.2
4	1 mo	2	28.86	29.27
4	1 mo	2	29.31	29.56
4	1 mo	3	29.67	30.04
4	1 mo	3	28.96	29.48
4	1 mo	3	29.05	29.38
4	1 mo	3	29.33	29.74
4	1 mo	3	29.34	29.19
4	1 mo	3	29.18	29.43
4	1 mo	3	29.29	29.67
4	1 mo	3	29.52	30.2
4	1 mo	4	29.56	29.51
4	1 mo	4	29.67	29.8
4	1 mo	4	30.1	29.41
4	1 mo	4	30.06	29.59
4	1 mo	4	29.65	29.27
4	1 mo	4	29.71	29.46
4	1 mo	4	29.37	29.31
4	1 mo	4	30.15	29.79
4	1 mo	5	28.8	29.16
4	1 mo	5	28.97	29.01
4	1 mo	5	28.5	29.04
4	1 mo	5	29.15	29.04
4	1 mo	5	28.77	28.51
4	1 mo	5	28.54	28.69
4	1 mo	5	28.58	29.17
4	1 mo	5	28.94	29.28
18	1 mo	1	29.64	29.31
18	1 mo	1	29.57	29.35
18	1 mo	1	29.28	29
18	1 mo	1	29.33	29.11
18	1 mo	1	29.44	28.81
18	1 mo	1	29.51	29.2
18	1 mo	1	30.02	29.15
18	1 mo	1	30.09	29.48
18	1 mo	2	29.11	28.67
18	1 mo	2	29.52	29.81
18	1 mo	2	29.51	29.56
18	1 mo	2	29.17	29.83
18	1 mo	2	29.16	29.6
18	1 mo	2	29.48	29.61
18	1 mo	2	29.53	29.91
18	1 mo	2	30.04	30.14
18	1 mo	3	29.43	29.61
18	1 mo	3	29.25	29.48
18	1 mo	3	29.26	29.31
18	1 mo	3	29.11	29.45
18	1 mo	3	29.04	29.07
18	1 mo	3	29.12	29.04
18	1 mo	3	29.2	29.09
18	1 mo	3	29.44	29.48
18	1 mo	4	29.59	29.76
18	1 mo	4	29.44	29.36
18	1 mo	4	29.14	29.31
18	1 mo	4	29.05	29.5
18	1 mo	4	28.88	29.44
18	1 mo	4	29.29	29.47
18	1 mo	4	29.14	29.54
18	1 mo	4	29.2	29.54
18	1 mo	5	29.14	30.1
18	1 mo	5	29.01	29.75
18	1 mo	5	29.39	29.55
18	1 mo	5	29.26	29.36
18	1 mo	5	29.11	29.23
18	1 mo	5	29.13	29.34
18	1 mo	5	29.06	29.34
18	1 mo	5	29.18	29.68
-20	5 mo	1	29.1531	29.19
-20	5 mo	1	28.5334	29.11
-20	5 mo	1	28.8554	29.04
-20	5 mo	1	29.0185	29.12
-20	5 mo	1	29.0732	29.02
-20	5 mo	1	28.8633	29.05
-20	5 mo	1	28.8445	29.36
-20	5 mo	1	28.934	29.57
-20	5 mo	2	28.9083	29.74
-20	5 mo	2	29.0358	29.7
-20	5 mo	2	29.2041	29.55
-20	5 mo	2	28.9153	29.69
-20	5 mo	2	28.8054	29.27
-20	5 mo	2	28.6798	29.35
-20	5 mo	2	29.2441	29.4
-20	5 mo	2	29.3465	29.72
-20	5 mo	3	29.3642	29.85
-20	5 mo	3	29.5531	29.94
-20	5 mo	3	28.9979	29.76
-20	5 mo	3	29.7229	29.91
-20	5 mo	3	29.9493	29.47
-20	5 mo	3	29.5327	29.84
-20	5 mo	3	29.6075	29.82
-20	5 mo	3	30.2016	30.36
-20	5 mo	4	29.5702	29.65
-20	5 mo	4	29.5131	29.84
-20	5 mo	4	29.3419	29.83
-20	5 mo	4	29.2787	30
-20	5 mo	4	29.1374	29.88
-20	5 mo	4	29.3302	29.68
-20	5 mo	4	29.4673	29.62
-20	5 mo	4	30.0552	29.91
-20	5 mo	5	29.3632	29.83
-20	5 mo	5	29.2211	29.76
-20	5 mo	5	29.183	29.61
-20	5 mo	5	29.3204	29.88
-20	5 mo	5	29.119	29.46
-20	5 mo	5	29.6927	29.41
-20	5 mo	5	29.8599	29.75
-20	5 mo	5	29.8307	30.2
4	5 mo	1	29.3909	29.8
4	5 mo	1	29.1558	29.6
4	5 mo	1	28.9044	29.45
4	5 mo	1	29.1884	29.77
4	5 mo	1	29.0858	29.53
4	5 mo	1	29.1198	29.97
4	5 mo	1	29.3922	29.57
4	5 mo	1	29.7078	30.18
4	5 mo	2	29.0999	29.73
4	5 mo	2	29.3449	29.81
4	5 mo	2	29.2188	29.43
4	5 mo	2	29.0433	29.79
4	5 mo	2	29.1818	29.56
4	5 mo	2	29.0366	29.51
4	5 mo	2	29.2248	29.72
4	5 mo	2	29.7335	30.31
4	5 mo	3	29.3788	29.72
4	5 mo	3	29.0002	29.99
4	5 mo	3	29.1282	29.49
4	5 mo	3	29.3171	29.81
4	5 mo	3	29.2603	29.78
4	5 mo	3	29.1483	29.95
4	5 mo	3	29.1123	29.75
4	5 mo	3	29.6123	30.17
4	5 mo	4	27.7467	29.83
4	5 mo	4	29.399	30.19
4	5 mo	4	29.4465	30.15
4	5 mo	4	30.1111	30.37
4	5 mo	4	29.7799	30.07
4	5 mo	4	29.8696	30.08
4	5 mo	4	29.9361	29.98
4	5 mo	4	30.0463	30.43
4	5 mo	5	29.221	29.87
4	5 mo	5	28.7849	29.61
4	5 mo	5	29.15	29.58
4	5 mo	5	29.2958	29.47
4	5 mo	5	29.3907	29.52
4	5 mo	5	29.3392	29.44
4	5 mo	5	30.1787	29.89
4	5 mo	5	31.4197	29.92
18	5 mo	1	29.796	29.61
18	5 mo	1	30.0082	29.86
18	5 mo	1	29.7064	29.52
18	5 mo	1	30.0608	29.46
18	5 mo	1	29.6643	29.36
18	5 mo	1	29.5187	29.59
18	5 mo	1	29.9599	29.7
18	5 mo	1	30.3697	30.09
18	5 mo	2	29.6449	30.35
18	5 mo	2	30.1166	30.53
18	5 mo	2	30.3228	30.49
18	5 mo	2	30.4288	30.78
18	5 mo	2	29.0252	30.69
18	5 mo	2	28.9037	30.45
18	5 mo	2	30.0246	30.59
18	5 mo	2	30.8623	31.09
18	5 mo	3	29.6402	29.76
18	5 mo	3	29.3823	29.87
18	5 mo	3	29.3608	29.48
18	5 mo	3	29.4698	29.56
18	5 mo	3	29.3874	29.4
18	5 mo	3	29.4857	29.55
18	5 mo	3	29.8745	29.61
18	5 mo	3	29.7889	30.05
18	5 mo	4	29.8302	30.12
18	5 mo	4	29.9568	29.97
18	5 mo	4	29.7864	29.68
18	5 mo	4	29.6609	29.94
18	5 mo	4	29.5976	30
18	5 mo	4	29.8883	29.54
18	5 mo	4	29.8866	30.04
18	5 mo	4	30.1004	30.11
18	5 mo	5	29.58	29.63
18	5 mo	5	29.1757	29.57
18	5 mo	5	29.7384	29.52
18	5 mo	5	30.0117	30.09
18	5 mo	5	29.9148	30.05
18	5 mo	5	30.988	30.06
18	5 mo	5	30.6486	30
18	5 mo	5	31.7899	30.12
-20	12 mo	1	29.1533	29.3768
-20	12 mo	1	29.0249	29.3014
-20	12 mo	1	29.0293	29.2251
-20	12 mo	1	29.1637	29.1353
-20	12 mo	1	29.1607	29.3092
-20	12 mo	1	29.0461	29.3053
-20	12 mo	1	28.9162	29.168
-20	12 mo	1	29.1168	29.2425
-20	12 mo	2	29.47	29.4416
-20	12 mo	2	29.5245	29.6047
-20	12 mo	2	29.3462	29.7246
-20	12 mo	2	29.5408	29.5355
-20	12 mo	2	29.3987	29.8634
-20	12 mo	2	29.4389	29.7237
-20	12 mo	2	29.5376	29.7585
-20	12 mo	2	29.4814	29.5063
-20	12 mo	3	29.9199	30.1001
-20	12 mo	3	30.0992	30.1781
-20	12 mo	3	29.8693	30.173
-20	12 mo	3	29.9915	30.2641
-20	12 mo	3	30.0902	30.0254
-20	12 mo	3	30.161	30.1629
-20	12 mo	3	30.0316	30.0643
-20	12 mo	3	29.8137	30.3746
-20	12 mo	4	29.6992	29.546
-20	12 mo	4	29.562	29.846
-20	12 mo	4	29.379	30.0033
-20	12 mo	4	29.2656	29.6519
-20	12 mo	4	29.3698	29.5314
-20	12 mo	4	29.4162	29.7251
-20	12 mo	4	29.5966	29.6383
-20	12 mo	4	29.3325	29.6468
-20	12 mo	5	29.4996	29.6738
-20	12 mo	5	29.4568	29.7715
-20	12 mo	5	29.6687	29.8544
-20	12 mo	5	29.5197	30.0182
-20	12 mo	5	29.46	29.6178
-20	12 mo	5	29.6524	29.7353
-20	12 mo	5	29.3519	29.6801
-20	12 mo	5	29.3559	29.8327
4	12 mo	1	28.8791	29.2667
4	12 mo	1	28.9016	29.238
4	12 mo	1	28.7626	29.2479
4	12 mo	1	28.7529	29.1856
4	12 mo	1	29.0864	29.0792
4	12 mo	1	28.9425	29.0093
4	12 mo	1	28.61	29.1915
4	12 mo	1	28.6011	29.38
4	12 mo	2	29.7712	30.0975
4	12 mo	2	29.6791	29.8971
4	12 mo	2	29.6694	30.0936
4	12 mo	2	29.4349	30.0683
4	12 mo	2	29.5899	30.2888
4	12 mo	2	29.5594	30.1524
4	12 mo	2	29.2188	30.0832
4	12 mo	2	29.3918	30.0894
4	12 mo	3	30.3713	30.4931
4	12 mo	3	30.2447	30.49
4	12 mo	3	30.2708	30.8621
4	12 mo	3	30.0182	30.3739
4	12 mo	3	30.2464	30.4273
4	12 mo	3	29.9149	30.6196
4	12 mo	3	30.4179	30.6238
4	12 mo	3	30.1126	30.788
4	12 mo	4	30.056	30.6729
4	12 mo	4	29.9596	30.6116
4	12 mo	4	29.9427	30.6628
4	12 mo	4	30.1957	30.442
4	12 mo	4	29.8923	30.7513
4	12 mo	4	30.0627	30.5163
4	12 mo	4	30.1747	30.4104
4	12 mo	4	30.1935	31.1065
4	12 mo	5	30.3207	30.5047
4	12 mo	5	30.1001	30.4565
4	12 mo	5	30.0892	30.6033
4	12 mo	5	30.2766	30.7101
4	12 mo	5	30.067	30.6108
4	12 mo	5	30.0873	31.0318
4	12 mo	5	30.5012	30.3531
4	12 mo	5	30.3678	30.5877
18	12 mo	1	31.3299	31.2057
18	12 mo	1	31.4957	31.1682
18	12 mo	1	31.5217	31.1387
18	12 mo	1	31.4764	31.1236
18	12 mo	1	31.4287	31.0157
18	12 mo	1	31.4304	31.0952
18	12 mo	1	31.1412	31.0373
18	12 mo	1	31.828	31.237
18	12 mo	2	30.5604	30.883
18	12 mo	2	30.876	30.9726
18	12 mo	2	30.9118	30.9209
18	12 mo	2	30.8776	31.034
18	12 mo	2	30.8047	30.7617
18	12 mo	2	31.0207	30.533
18	12 mo	2	31.0335	30.8533
18	12 mo	2	30.7233	30.6599
18	12 mo	3	30.0519	30.2519
18	12 mo	3	30.4193	30.292
18	12 mo	3	30.0252	30.3051
18	12 mo	3	30.1273	30.375
18	12 mo	3	30.184	30.4282
18	12 mo	3	30.4373	30.3789
18	12 mo	3	30.2757	30.325
18	12 mo	3	30.3613	30.5363
18	12 mo	4	30.4544	30.7119
18	12 mo	4	30.6319	30.7487
18	12 mo	4	30.7712	30.8896
18	12 mo	4	30.5086	30.7024
18	12 mo	4	30.3262	30.8096
18	12 mo	4	30.4039	31.0562
18	12 mo	4	30.5259	30.7485
18	12 mo	4	30.8371	30.8128
18	12 mo	5	30.5574	30.6605
18	12 mo	5	30.5114	30.6862
18	12 mo	5	30.7125	30.7751
18	12 mo	5	30.7859	30.9128
18	12 mo	5	30.8123	30.7177
18	12 mo	5	31.0749	30.7345
18	12 mo	5	30.7571	31.0017
18	12 mo	5	30.8518	30.9775
